# Supplementary material for: Early Adverse Event Derived Biomarkers in Predicting Clinical Outcomes in Patients with Advanced Non-Small Cell Lung Cancer Treated with Immunotherapy
Source: Cancers (Basel). 2023 Apr 28;15(9):2521. doi: 10.3390/cancers15092521 (PMC10177532; doi:10.3390/cancers15092521)
Supplement: Supplementary file 1 [file cancers-15-02521-s001.zip]

Archive with 1 entries (1 files):
- cancers-2303980-supplementary.pdf
